# Supplementary material for: Theory, Measurement, and Psychometric Properties of Risk and Protective Factors for Drug Misuse Among Adolescents Living on or near the Cherokee Nation Reservation
Source: Advers Resil Sci. Author manuscript; Available in PMC 2024 Jun 18. (PMC11185823; doi:10.1007/s42844-023-00112-1)
Supplement: ESM1 [file NIHMS1971061-supplement-ESM1.txt]

                cfi.robust rmsea.robust       srmr
fit.pain.config          1   0.04739855 0.02363425
fit.pain.weak            1   0.02975522 0.02799741
fit.pain.strong          1   0.01634812 0.02914535
[1] "//////////////////////////////////////////"
               cfi.robust rmsea.robust       srmr
fit.phq.config          1   0.04056570 0.03937865
fit.phq.weak            1   0.02661006 0.04208995
fit.phq.strong          1   0.01996544 0.04286018
[1] "//////////////////////////////////////////"
               cfi.robust rmsea.robust       srmr
fit.gad.config  0.9977216   0.03223489 0.02914681
fit.gad.weak    0.9970581   0.03230360 0.03930688
fit.gad.strong  0.9967945   0.03050079 0.04195155
[1] "//////////////////////////////////////////"
                          cfi.robust rmsea.robust       srmr
fit.parent.support.config  0.9903312   0.04158608 0.05131243
fit.parent.support.weak    0.9770268   0.05475864 0.07640690
fit.parent.support.strong  0.9711239   0.05447075 0.07941223
[1] "//////////////////////////////////////////"
                          cfi.robust rmsea.robust       srmr
fit.friend.support.config          1            0 0.01587384
fit.friend.support.weak            1            0 0.02511666
fit.friend.support.strong          1            0 0.02766905
[1] "//////////////////////////////////////////"
                           cfi.robust rmsea.robust       srmr
fit.teacher.support.config          1   0.01048294 0.01914167
fit.teacher.support.weak            1   0.00000000 0.02654568
fit.teacher.support.strong          1   0.00000000 0.02819995
[1] "//////////////////////////////////////////"
                         cfi.robust rmsea.robust       srmr
fit.adult.support.config  0.9995640   0.01757195 0.01685733
fit.adult.support.weak    0.9994819   0.01636311 0.02196273
fit.adult.support.strong  0.9992930   0.01695914 0.02462666
[1] "//////////////////////////////////////////"
                      cfi.robust rmsea.robust       srmr
fit.alc.access.config          1   0.03908057 0.02405843
fit.alc.access.weak            1   0.02040549 0.03096171
fit.alc.access.strong          1   0.03394986 0.03990454
[1] "//////////////////////////////////////////"
                      cfi.robust rmsea.robust       srmr
fit.thc.access.config  0.9959813   0.06610976 0.04973512
fit.thc.access.weak    0.9969651   0.04907409 0.05288477
fit.thc.access.strong  0.9998048   0.03985304 0.05423857
[1] "//////////////////////////////////////////"
                      cfi.robust rmsea.robust       srmr
fit.opi.access.config          1   0.04575508 0.04681605
fit.opi.access.weak            1   0.03617886 0.06049996
fit.opi.access.strong          1   0.03592891 0.06371221
[1] "//////////////////////////////////////////"
                     cfi.robust rmsea.robust       srmr
fit.alc.norms.config  0.9940344   0.06916235 0.02791263
fit.alc.norms.weak    0.9975495   0.04452887 0.03268605
fit.alc.norms.strong  0.9926815   0.04987323 0.04419179
[1] "//////////////////////////////////////////"
                     cfi.robust rmsea.robust         srmr
fit.thc.norms.config          1            0 1.083743e-08
fit.thc.norms.weak            1            0 1.579384e-02
fit.thc.norms.strong          1            0 1.971819e-02
[1] "//////////////////////////////////////////"
                     cfi.robust rmsea.robust       srmr
fit.opi.norms.config  0.9949869   0.06346986 0.03657865
fit.opi.norms.weak    0.9991258   0.04785092 0.04579633
fit.opi.norms.strong  1.0000000   0.04245102 0.04978272
[1] "//////////////////////////////////////////"
                    cfi.robust rmsea.robust         srmr
fit.self.eff.config          1   0.00000000 7.462421e-09
fit.self.eff.weak            1   0.03436525 2.537845e-02
fit.self.eff.strong          1   0.02523075 3.083952e-02
[1] "//////////////////////////////////////////"
                      cfi.robust rmsea.robust        srmr
fit.su.trouble.config          1   0.00000000 1.61149e-08
fit.su.trouble.weak            1   0.02570008 2.34974e-02
fit.su.trouble.strong          1   0.02234799 2.95588e-02
[1] "//////////////////////////////////////////"
                    cfi.robust rmsea.robust         srmr
fit.norm.est.config  1.0000000   0.00000000 9.566660e-09
fit.norm.est.weak    0.9994509   0.01769319 1.708627e-02
fit.norm.est.strong  0.9995916   0.01079006 2.347990e-02
[1] "//////////////////////////////////////////"
                     cfi.robust rmsea.robust         srmr
fit.tribal.id.config  1.0000000  0.000000000 1.846334e-08
fit.tribal.id.weak    0.9999960  0.002475927 8.486938e-03
fit.tribal.id.strong  0.9989257  0.028702279 1.840934e-02
[1] "//////////////////////////////////////////"
